# Supplementary material for: Ub-ProT reveals global length and composition of protein ubiquitylation in cells
Source: Nat Commun. 2018 Feb 6;9:524. doi: 10.1038/s41467-018-02869-x (PMC5802829; doi:10.1038/s41467-018-02869-x)
Supplement: Supplementary file 4 — Supplementary Data 1 [file 41467_2018_2869_MOESM4_ESM.xlsx]

## Sheet: Sheet1
Signal intensities of di-ubiquitins (Oriole-staining)
EX.1						EX.2						EX.3
Di-Ubs	input (-Trypsin)	Trypsin-, TR-TUBE+	Trypsin+, TR-TUBE+			Di-Ubs	input (-Trypsin)	Trypsin-, TR-TUBE+	Trypsin+, TR-TUBE+			Di-Ubs	input (-Trypsin)	Trypsin-, TR-TUBE+	Trypsin+, TR-TUBE+
K6	1.32467e+07	84663.3	7.74379e+06			K6	9.44046e+06	606565	6.24564e+06			K6	1.00736e+07	707817	4.2518e+06
K11	6.96447e+06	747921	6.85143e+06			K11	5.50421e+06	593709	4.89449e+06			K11	4.13272e+06	896360	4.3218e+06
K27	1.55411e+07	1.30848e+06	5.94229e+06			K27	1.0546e+07	825613	4.27056e+06			K27	1.04734e+07	808800	3.19875e+06
K29	1.45435e+07	1.38297e+06	7.77372e+06			K29	9.85119e+06	1.04738e+06	5.14602e+06			K29	9.43398e+06	303304	3.28179e+06
K33	1.57984e+07	1.70071e+06	1.24979e+07			K33	3384565	403985	2165013			K33	983282	22442.8	720294
K48	3.59244e+07	5.59422e+06	3.47975e+07			K48	10370434	740550	9605111			K48	2.61343e+06	296647	2.72103e+06
K63	1.85549e+07	4.42593e+06	1.88608e+07			K63	4552117	657132	4482583			K63	1.31619e+06	75911.8	1.14126e+06
M1	2.98297e+07	4.82692e+06	2.48202e+07			M1	9851607	490499	12684374			M1	2.38645e+06	140089	2.06253e+06
Relative amount of di-ubiquitins
EX.1						EX.2						EX.3
Di-Ubs	input (-Trypsin)	Trypsin-, TR-TUBE+	Trypsin+, TR-TUBE+	Protection (%)		Di-Ubs	input (-Trypsin)	Trypsin-, TR-TUBE+	input (+Trypsin, +TR-TUBE)	Protection (%)		Di-Ubs	input (-Trypsin)	Trypsin-, TR-TUBE+	input (+Trypsin, +TR-TUBE)	Protection (%)
K6	1	0.0063913	0.584585	58.4585		K6	1	0.0642516	0.661582	66.1582		K6	1	0.0702649	0.422075	42.2075
K11	1	0.107391	0.98377	98.377		K11	1	0.107864	0.889226	88.9226		K11	1	0.216893	1.04575	104.575
K27	1	0.0841951	0.382361	38.2361		K27	1	0.0782868	0.404946	40.4946		K27	1	0.0772244	0.305417	30.5417
K29	1	0.0950917	0.534515	53.4515		K29	1	0.10632	0.522375	52.2375		K29	1	0.0321502	0.347869	34.7869
K33	1	0.107651	0.791084	79.1084		K33	1	0.119361	0.639672	63.9672		K33	1	0.0228244	0.732541	73.2541
K48	1	0.155722	0.96863	96.863		K48	1	0.0714097	0.926201	92.6201		K48	1	0.113509	1.04117	104.117
K63	1	0.238532	1.01649	101.649		K63	1	0.144357	0.984725	98.4725		K63	1	0.0576752	0.867089	86.7089
M1	1	0.161816	0.832062	83.2062		M1	1	0.0497887	1.28754	128.754		M1	1	0.0587017	0.864265	86.4265
Protection (%)
Di-Ubs	average	SD	SEM
K6	55.608	12.2271	7.05933
K11	97.2916	7.88256	4.551
K27	36.4241	5.21799	3.01261
K29	46.8253	10.4432	6.02939
K33	72.1099	7.63516	4.40816
K48	97.8668	5.8139	3.35666
K63	95.6101	7.87054	4.54406
M1	99.4624	25.4187	14.6755
