# Supplementary material for: Ub-ProT reveals global length and composition of protein ubiquitylation in cells
Source: Nat Commun. 2018 Feb 6;9:524. doi: 10.1038/s41467-018-02869-x (PMC5802829; doi:10.1038/s41467-018-02869-x)
Supplement: Supplementary file 5 — Supplementary Data 2 [file 41467_2018_2869_MOESM5_ESM.xlsx]

## Sheet: Ub-PRM_lysate-+MG132
Raw Data (fmol)
	lysate										TUBE PD
	MG132(-)#1	MG132(-)#2	MG132(-)#3	MG132(-)#4	MG132(-)#5	MG132(+)#1	MG132(+)#2	MG132(+)#3	MG132(+)#4	MG132(+)#5	MG132(-)#1	MG132(-)#2	MG132(-)#3	MG132(-)#4	MG132(+)#1	MG132(+)#2	MG132(+)#3	MG132(+)#4	MG132(+)#5
K6gg	0.25	0.08	0.1	0.11	0.47	0.29	0.13	0.25	0.19	0.53	0.13	0.26	0.09	0.43	0.09	0.23	0.32	0.16	0.5
K11gg	0.32	0.22	0.23	0.14	0.28	0.53	0.55	0.48	0.42	0.78	0.19	0.15	0.05	0.12	0.39	0.44	0.46	0.25	0.43
K27gg	0.00249	0.00396	0.00767	0.00726	0.00529	0.00825	0.00529	0.00767	0.00636	0.02	0.00325	0.00154	0	0	0	0.0023	0.00221	0.00591	0.00278
K29gg	0.71	0.44	0.63	0.62	1.22	1.85	1.6	1.95	1.33	2.68	0.29	0.56	0.41	0.67	1.15	1.36	1.41	0.91	1.81
K33gg	0.06	0.06	0.1	0.08	0.09	0.06	0.09	0.12	0.08	0.09	0.01	0.00279	0.00681	0.00638	0.02	0.04	0.04	0.02	0.04
K48gg	8.37	5.98	8.01	4.92	7.62	18.09	19.53	24.48	15.22	23.28	4.61	4.96	3.17	4.43	13.8	17.12	15.49	9.83	14.86
K63gg	3.11	2.55	1.98	1.78	2.74	3.55	3.93	3.38	2.72	3.7	1.53	1.67	0.94	1.11	2.41	2.33	2.34	1.28	2.03
M1gg	0.02	0.02	0.01	0.02	0.00882	0.03	0.04	0.02	0.03	0.05	0	0.00262	0	0	0.00626	0.03	0.02	0.00214	0.01
TITLE	39.56	33.63	32.22	24.49	39.63	68.55	78.65	83.91	58.91	90.96	22.7	15.96	10.81	13.51	50.5	64.37	45.03	27.48	47.69
EST	37.75	24.47	26.55	18.28	32.62	62.99	73.27	68	57.55	88.07	18.3	15.06	9.42	12.95	38.34	57.21	43.71	27.37	42.66
total (EST+K63gg)	40.86	27.02	28.53	20.06	35.36	66.54	77.2	71.38	60.27	91.77	19.83	16.73	10.36	14.06	40.75	59.54	46.05	28.65	44.69
	Average (fmol)				SD (n=4, 5)				SEM (n=4, 5)
	lysate (-MG)	lysate (+MG)	TUBE (-MG)	TUBE (+MG)	lysate (-MG)	lysate (+MG)	TUBE (-MG)	TUBE (+MG)	lysate (-MG)	lysate (+MG)	TUBE (-MG)	TUBE (+MG)
K6gg	0.202	0.278	0.2275	0.26	0.164225	0.153362	0.15327	0.158902	0.0734439	0.0685857	0.076635	0.0710634
K11gg	0.238	0.552	0.1275	0.394	0.0679706	0.137004	0.0590903	0.0844393	0.0303974	0.0612699	0.0295452	0.0377624
K27gg	0.005334	0.009514	0.0011975	0.00264	0.00218772	0.00597378	0.00154899	0.00212029	0.000978379	0.00267155	0.000774493	0.000948225
K29gg	0.724	1.882	0.4825	1.328	0.29433	0.506626	0.166808	0.334096	0.131628	0.22657	0.0834041	0.149412
K33gg	0.078	0.088	0.006495	0.032	0.0178885	0.0216795	0.00295096	0.0109545	0.008	0.00969536	0.00147548	0.00489898
K48gg	6.98	20.12	4.2925	14.22	1.47022	3.79059	0.780016	2.73318	0.657503	1.6952	0.390008	1.22231
K63gg	2.432	3.456	1.3125	2.078	0.547239	0.458399	0.343936	0.469436	0.244733	0.205002	0.171968	0.209938
M1gg	0.015764	0.034	0.000655	0.01368	0.00581537	0.0114018	0.00131	0.01127	0.00260071	0.00509902	0.000655	0.00504012
total	30.366	73.432	15.245	43.936	7.99757	11.994	4.02057	11.0943	3.57662	5.3639	2.01028	4.96153
linkage sum	10.6751	26.4195	6.45085	18.3283
chain%	0.351548	0.359782	0.423145	0.41716

## Sheet: Inclusion list for PRM
Mass [m/z]	Formula [M]	Formula type	Species	CS [z]	Polarity	Start [min]	End [min]	NCE	Comment
416.73				2	Positive	13	32	0.28	K29 (y): SK[GG]IQDK
420.238				2	Positive	13	32	0.28	K29 (y): SK[GG]I[HeavyI]QDK
520.262				2	Positive	17	33	0.28	34-42: EGIPPDQQR
523.269				2	Positive	17	33	0.28	34-42: EGIPP[HeavyP]DQQR
546.613				3	Positive	21	37	0.28	K33: IQDK[GG]EGIPPDQQR
548.62				3	Positive	21	37	0.28	K33: IQDK[GG]EGIP[HeavyP]PDQQR
391.217				2	Positive	25	41	0.28	1-6ox: M[Oxid]QIFVK
394.224				2	Positive	25	41	0.28	1-6ox: M[Oxid]QIFV[HeavyV]K
448.239				2	Positive	27	42	0.28	M1ox: GGM[Oxid]QIFVK
451.246				2	Positive	27	42	0.28	M1ox: GGM[Oxid]QIFV[HeavyV]K
541.28				2	Positive	26	40	0.28	55-63: TLSDYNIQK
544.788				2	Positive	26	40	0.28	55-63: TL[HeavyL]SDYNIQK
465.927				3	Positive	37	52	0.28	K6ox: M[Oxid]QIFVK[GG]TLTGK
468.266				3	Positive	37	52	0.28	K6ox: M[Oxid]QIFVK[GG]TL[HeavyL]TGK
534.314				2	Positive	37	56	0.28	64-72: ESTLHLVLR
537.823				2	Positive	37	56	0.28	64-72: ESTLHLVL[HeavyL]R
882.449				2	Positive	49	66	0.28	12-27(y): TITLEVESSDTIDNVK
885.456				2	Positive	49	66	0.28	12-27(y): TITLEVESSDTIDNV[HeavyV]K
487.6				3	Positive	37	56	0.28	K48: LIFAGK[GG]QLEDGR
489.939				3	Positive	37	56	0.28	K48: LIFAGK[GG]QL[HeavyL]EDGR
698.358				3	Positive	44	61	0.28	K27 (y): TITLEVESSDTIDNVK[GG]SK
700.363				3	Positive	44	61	0.28	K27 (y): TITLEVESSDTIDNV[HeavyV]K[GG]SK
793.749				3	Positive	56	72	0.28	K11(y): TLTGK[GG]TITLEVESSDTIDNVK
795.754				3	Positive	56	72	0.28	K11(y): TLTGK[GG]TITLEVESSDTIDNV[HeavyV]K
562.056				4	Positive	56	72	0.28	K63: TLSDYNIQK[GG]ESTLHLVLR
563.81				4	Positive	56	72	0.28	K63: TLSDYNIQK[GG]ESTLHLVL[HeavyL]R
749.072				3	Positive	56	72	0.28	K63: TLSDYNIQK[GG]ESTLHLVLR
751.411				3	Positive	56	72	0.28	K63: TLSDYNIQK[GG]ESTLHLVL[HeavyL]R
