# Supplementary material for: Ub-ProT reveals global length and composition of protein ubiquitylation in cells
Source: Nat Commun. 2018 Feb 6;9:524. doi: 10.1038/s41467-018-02869-x (PMC5802829; doi:10.1038/s41467-018-02869-x)
Supplement: Supplementary file 6 — Supplementary Data 3 [file 41467_2018_2869_MOESM6_ESM.xlsx]

## Sheet: -MG132 Raw Data
ESTHLVLR (fmol)	a	b	c	d	e	f	g	h	i	j	k	l
#1	110	0.76	0.95	22.99	2.56	15.82	16.35	26.79	23.93	16.13	7.8	2.11
#2	134.1	1.21	0.89	80.48	8.54	27.49	23.76	39	49.99	25.16	21.56	14.71
#3	111.7	2.02	1.45	51.45	8.98	35.5	40.6	41.35	44.63	25.8	24.99	7.87
average	118.6	1.33	1.09667	51.64	6.69333	26.27	26.9033	35.7133	39.5167	22.3633	18.1167	8.23
SD	10.9821	0.521344	0.251042	23.4706	2.92822	8.08051	10.1465	6.38227	11.2366	4.41537	7.42816	5.15022
SEM	6.34052	0.300998	0.144939	13.5507	1.69061	4.66528	5.85806	3.6848	6.48743	2.54921	4.28865	2.97348
K6gg (fmol)	a	b	c	d	e	f	g	h	i	j	k	l
#1	0	0	0	0	0	0	0	0	0	0	0	0
#2	0	0	0	0	0	0	0	0	0	0	0	0
#3	0	0	0	0	0	0.05	0.12	0.75	0.89	1.09	0.07	0.08
average	0	0	0	0	0	0.0166667	0.04	0.25	0.296667	0.363333	0.0233333	0.0266667
SD	0	0	0	0	0	0.0288675	0.069282	0.433013	0.513842	0.629312	0.0404145	0.046188
SEM	0	0	0	0	0	0.0166667	0.04	0.25	0.296667	0.363333	0.0233333	0.0266667
K11gg (fmol)	a	b	c	d	e	f	g	h	i	j	k	l
#1	0.6	0	0	3.47	0.07	0.56	0.07	0.32	0.04	0	0	0
#2	0.1	0	0	4.37	0.42	0.33	0.08	0.12	0.02	0.02	0	0
#3	0.66	0	0	3.83	0.26	1.19	0.46	0.59	0.47	0.07	0.02	0.02
average	0.453333	0	0	3.89	0.25	0.693333	0.203333	0.343333	0.176667	0.03	0.00666667	0.00666667
SD	0.307463	0	0	0.45299	0.175214	0.445234	0.222336	0.235867	0.254231	0.0360555	0.011547	0.011547
SEM	0.177514	0	0	0.261534	0.10116	0.257056	0.128366	0.136178	0.14678	0.0208167	0.00666667	0.00666667
K27gg (fmol)	a	b	c	d	e	f	g	h	i	j	k	l
#1	0	0	0.01	0.46	0	0.01	0	0.00327	0	0	0	0
#2	0	0	0	0.5	0.04	0.04	0	0	0	0	0	0
#3	0	0	0	0.7	0	0	0	0	0	0	0	0
average	0	0	0.00333333	0.553333	0.0133333	0.0166667	0	0.00109	0	0	0	0
SD	0	0	0.0057735	0.128582	0.023094	0.0208167	0	0.00188794	0	0	0	0
SEM	0	0	0.00333333	0.0742369	0.0133333	0.0120185	0	0.00109	0	0	0	0
K29gg (fmol)	a	b	c	d	e	f	g	h	i	j	k	l
#1	0	0	0	0.77	0.02	2	0.78	3.07	1.9	0.9	0.98	0
#2	0	0	0	0.64	0	1.97	1.33	2.72	6.01	3.04	1.27	1.21
#3	0	0	0	2.01	0.11	5.67	5.02	9.73	7.91	4.66	4.08	1.16
average	0	0	0	1.14	0.0433333	3.21333	2.37667	5.17333	5.27333	2.86667	2.11	0.79
SD	0	0	0	0.756241	0.0585947	2.12759	2.30565	3.95007	3.07198	1.88598	1.71222	0.684617
SEM	0	0	0	0.436616	0.0338296	1.22836	1.33117	2.28057	1.77361	1.08887	0.988551	0.395264
K33gg (fmol)	a	b	c	d	e	f	g	h	i	j	k	l
#1	0	0	0	0	0	0	0	0	0	0	0	0
#2	0	0	0	0	0	0	0	0	0	0	0	0
#3	0	0	0	0	0	0	0	0	0	0	0	0
average	0	0	0	0	0	0	0	0	0	0	0	0
SD	0	0	0	0	0	0	0	0	0	0	0	0
SEM	0	0	0	0	0	0	0	0	0	0	0	0
K48gg (fmol)	a	b	c	d	e	f	g	h	i	j	k	l
#1	0.33	0	0	4.57	0.13	4.54	4.52	11.31	9.39	7.06	3.34	0.54
#2	0.67	0	0	10.93	0.37	6.74	8.1	13.21	20.2	9.97	8.03	5.6
#3	0.57	0	0.01	14.52	0.98	11.62	14.85	19.78	19.58	13.77	9.3	3.05
average	0.523333	0	0.00333333	10.0067	0.493333	7.63333	9.15667	14.7667	16.39	10.2667	6.89	3.06333
SD	0.174738	0	0.0057735	5.03885	0.438216	3.62355	5.24544	4.44439	6.0701	3.36482	3.13928	2.53003
SEM	0.100885	0	0.00333333	2.90918	0.253004	2.09206	3.02846	2.56597	3.50457	1.94268	1.81247	1.46071
K63gg (fmol)	a	b	c	d	e	f	g	h	i	j	k	l
#1	1.93	0.86	0	4.02	1.07	0.24	0.66	0.87	0.35	0.04	0	0
#2	2.87	0.06	0	24.52	4.49	2.5	2.09	1.45	1.4	0.14	0.14	0.07
#3	2.43	0	0	12.47	3.91	1.41	3.28	2.48	1.36	0.44	0.09	0.03
average	2.41	0.306667	0	13.67	3.15667	1.38333	2.01	1.6	1.03667	0.206667	0.0766667	0.0333333
SD	0.470319	0.480139	0	10.3025	1.83023	1.13024	1.31183	0.815414	0.595007	0.208167	0.070946	0.0351188
SEM	0.271539	0.277208	0	5.94818	1.05668	0.652542	0.757386	0.470779	0.343527	0.120185	0.0409607	0.0202759
M1gg (fmol)	a	b	c	d	e	f	g	h	i	j	k	l
#1	0	0	0	0	0	0	0	0	0	0	0	0
#2	0	0	0	0	0	0	0	0	0	0	0	0
#3	0	0	0	0	0	0	0	0	0	0	0	0
average	0	0	0	0	0	0	0	0	0	0	0	0
SD	0	0	0	0	0	0	0	0	0	0	0	0
SEM	0	0	0	0	0	0	0	0	0	0	0	0

## Sheet: +MG132 Raw Data
ESTHLVLR (fmol)	a	b	c	d	e	f	g	h	i	j	k	l	Sum
#1	175.6	4.36	23.97	184.5	15.1	323.7	309.2	126.7	85.83	32.77	16.42	1.79
#2	158.5	4.12	1.33	268.8	24.46	166.2	170.9	203.5	144.2	77.73	44.8	20.09
#3	304.7	5.87	4.26	396.3	43.37	526.5	442.8	374.4	151.1	55.46	21.28	2.95
average	212.933	4.78333	9.85333	283.2	27.6433	338.8	307.633	234.867	127.043	55.32	27.5	8.27667	1637.85
SD	65.2633	0.774611	10.0534	87.0645	11.7586	147.479	111.008	103.527	29.2781	18.3551	12.3928	8.3667
SEM	37.6798	0.447222	5.80434	50.2667	6.78885	85.147	64.0906	59.7713	16.9037	10.5973	7.15499	4.83052
K6gg (fmol)	a	b	c	d	e	f	g	h	i	j	k	l	Sum
#1	0	0	0	0	0	0.07	0.54	0.42	0.36	0	0	0
#2	0	0	0	0.09	0	0	0.34	1.16	1.85	0.55	0	0.08
#3	0	0	0	0.11	0	1.4	3.05	6.15	3.46	0.94	0.05	0
average	0	0	0	0.0666667	0	0.49	1.31	2.57667	1.89	0.496667	0.0166667	0.0266667	6.87333
SD	0	0	0	0.0585947	0	0.78886	1.5102	3.11664	1.55039	0.472264	0.0288675	0.046188
SEM	0	0	0	0.0338296	0	0.455448	0.871914	1.79939	0.895116	0.272662	0.0166667	0.0266667
K11gg (fmol)	a	b	c	d	e	f	g	h	i	j	k	l	Sum
#1	1.29	0	0.27	11.39	0.5	1.89	2.42	1.13	0.34	0	0.02	0
#2	0.25	0.04	0	7.48	0.8	0.58	1.49	1.4	0.57	0.39	0	0
#3	1.77	0.00506	0	9.2	1.29	3.81	4.6	5.2	2.48	0.55	0.01	0
average	1.10333	0.01502	0.09	9.35667	0.863333	2.09333	2.83667	2.57667	1.13	0.313333	0.01	0	20.3884
SD	0.777003	0.0217808	0.155885	1.9597	0.39879	1.62457	1.59632	2.27588	1.17478	0.282902	0.01	0
SEM	0.448603	0.0125751	0.09	1.13143	0.230241	0.937947	0.921635	1.31398	0.678258	0.163333	0.0057735	0
K27gg (fmol)	a	b	c	d	e	f	g	h	i	j	k	l	Sum
#1	0	0	0	0.28	0	0	0	0	0	0	0	0
#2	0	0	0	0.05	0	0	0	0	0	0	0	0
#3	0.0085	0	0	0.31	0	0.04	0.03	0.02	0	0	0.008	0
average	0.00283333	0	0	0.213333	0	0.0133333	0.01	0.00666667	0	0	0.00266667	0	0.248833
SD	0.00490748	0	0	0.142244	0	0.023094	0.0173205	0.011547	0	0	0.0046188	0
SEM	0.00283333	0	0	0.0821246	0	0.0133333	0.01	0.00666667	0	0	0.00266667	0
K29gg (fmol)	a	b	c	d	e	f	g	h	i	j	k	l	Sum
#1	0	0	0.17	7.23	0.28	14.19	22.09	15.44	7.45	3.13	1.49	0
#2	0	0	0	4.7	0.15	13.1	13.83	28.27	16.23	5.74	5.05	1.97
#3	0	0.02	0	12.42	0.57	31.2	26.02	34.58	16.91	5.33	2.52	0.23
average	0	0.00666667	0.0566667	8.11667	0.333333	19.4967	20.6467	26.0967	13.53	4.73333	3.02	0.733333	96.77
SD	0	0.011547	0.0981495	3.93564	0.215019	10.15	6.22185	9.75333	5.2764	1.40358	1.83191	1.07714
SEM	0	0.00666667	0.0566667	2.27224	0.124141	5.86012	3.59219	5.63109	3.04633	0.810357	1.05765	0.621888
K33gg (fmol)	a	b	c	d	e	f	g	h	i	j	k	l	Sum
#1	0.16	0	0	0.18	0.08	0	0.06	0	0	0	0	0
#2	0	0	0	0	0	0	0	0	0	0	0	0
#3	0.09	0.03	0.06	0	0	0.13	0.09	0.04	0	0.03	0	0
average	0.0833333	0.01	0.02	0.06	0.0266667	0.0433333	0.05	0.0133333	0	0.01	0	0	0.316667
SD	0.0802081	0.0173205	0.034641	0.103923	0.046188	0.0750555	0.0458258	0.023094	0	0.0173205	0	0
SEM	0.0463081	0.01	0.02	0.06	0.0266667	0.0433333	0.0264575	0.0133333	0	0.01	0	0
K48gg (fmol)	a	b	c	d	e	f	g	h	i	j	k	l	Sum
#1	2.44	0.04	7.4	63.17	4.65	119.1	134.4	53.9	42.9	16.79	7.02	0.43
#2	1.97	0	0	62.29	4.6	64.17	71.87	86.43	58.59	29.18	18.96	7.29
#3	3.65	0.16	0.82	129.7	13.36	206.4	177.3	154.6	71.94	23.33	9.29	1.1
average	2.68667	0.0666667	2.74	85.0533	7.53667	129.89	127.857	98.31	57.81	23.1	11.7567	2.94	549.747
SD	0.866737	0.0832666	4.05645	38.6677	5.04322	71.7263	53.0187	51.3904	14.5357	6.1982	6.34068	3.78208
SEM	0.500411	0.048074	2.34199	22.3248	2.9117	41.4112	30.6104	29.6703	8.39219	3.57853	3.66079	2.18358
K63gg (fmol)	a	b	c	d	e	f	g	h	i	j	k	l	Sum
#1	3.48	0	0.7	9.57	3.45	2.76	5.09	2.42	1.36	0.11	0	0
#2	3.85	0	0	36.08	5.69	5.21	6.91	6.63	4.72	2.29	0.47	0.03
#3	5.97	0.09	0.02	23.53	9.15	5.81	10.21	10.59	4.48	1.25	0.25	0
average	4.43333	0.03	0.24	23.06	6.09667	4.59333	7.40333	6.54667	3.52	1.21667	0.24	0.01	57.39
SD	1.34359	0.0519615	0.398497	13.2612	2.87168	1.61581	2.59541	4.08564	1.87446	1.09038	0.23516	0.0173205
SEM	0.775722	0.03	0.230072	7.65639	1.65796	0.932887	1.49846	2.35884	1.08222	0.629532	0.135769	0.01
M1gg (fmol)	a	b	c	d	e	f	g	h	i	j	k	l	Sum
#1	0	0	0	0.17	0	0.17	0.05	0.04	0	0	0	0
#2	0	0	0	0	0	0	0	0	0	0	0	0
#3	0	0	0	0.83	0	0.66	0.32	0.62	0.12	0	0	0
average	0	0	0	0.333333	0	0.276667	0.123333	0.22	0.04	0	0	0	0.993333
SD	0	0	0	0.438444	0	0.342685	0.172143	0.346987	0.069282	0	0	0
SEM	0	0	0	0.253136	0	0.19785	0.099387	0.200333	0.04	0	0	0

## Sheet: -MG132 graph
average (fmol)
	a	b	c	d	e	f	g	h	i	j	k	l
K6	0	0	0	0	0	0.0166667	0.04	0.25	0.296667	0.363333	0.0233333	0.0266667
K11	0.453333	0	0	3.89	0.25	0.693333	0.203333	0.343333	0.176667	0.03	0.00666667	0.00666667
K27	0	0	0.00333333	0.553333	0.0133333	0.0166667	0	0.00109	0	0	0	0
K29	0	0	0	1.14	0.065	3.21333	2.37667	5.17333	5.27333	2.86667	2.11	0.79
K33	0	0	0	0	0	0	0	0	0	0	0	0
K48	0.523333	0	0.00333333	10.0067	0.493333	7.63333	9.15667	14.7667	16.39	10.2667	6.89	3.06333
K63	2.41	0.306667	0	13.67	3.15667	1.38333	2.01	1.6	1.03667	0.206667	0.0766667	0.0333333
M1	0	0	0	0	0	0	0	0	0	0	0	0
linlage sum	3.38667	0.306667	0.00666667	29.26	3.97833	12.9567	13.7867	22.1344	23.1733	13.7333	9.10667	3.92
EST	118.6	1.33	1.09667	51.64	6.69333	26.27	26.9033	35.7133	39.5167	22.3633	18.1167	8.23
total Ub	121.01	1.63667	1.09667	65.31	9.85	27.6533	28.9133	37.3133	40.5533	22.57	18.1933	8.26333
chain %	0.0279867	0.187373	0.00607903	0.448017	0.403892	0.468539	0.476827	0.593204	0.571429	0.608477	0.50055	0.474385
SEM (n=3)
	a	b	c	d	e	f	g	h	i	j	k	l
K6	0	0	0	0	0	0.0166667	0.04	0.25	0.296667	0.363333	0.0233333	0.0266667
K11	0.177514	0	0	0.261534	0.10116	0.257056	0.128366	0.136178	0.14678	0.0208167	0.00666667	0.00666667
K27	0	0	0.00333333	0.0742369	0.0133333	0.0120185	0	0.00109	0	0	0	0
K29	0	0	0	0.436616	0.0367423	1.22836	1.33117	2.28057	1.77361	1.08887	0.988551	0.395264
K33	0	0	0	0	0	0	0	0	0	0	0	0
K48	0.100885	0	0.00333333	2.90918	0.253004	2.09206	3.02846	2.56597	3.50457	1.94268	1.81247	1.46071
K63	0.271539	0.277208	0	5.94818	1.05668	0.652542	0.757386	0.470779	0.343527	0.120185	0.0409607	0.0202759
M1	0	0	0	0	0	0	0	0	0	0	0	0
linlage sum	0.549937	0.277208	0.00666667	9.62975	1.46092	4.25871	5.28538	5.70459	6.06515	3.53589	2.87198	1.90958
EST	6.34052	0.300998	0.144939	13.5507	1.69061	4.66528	5.85806	3.6848	6.48743	2.54921	4.28865	2.97348
total Ub	6.61206	0.578207	0.144939	19.4989	2.74729	5.31783	6.61545	4.15558	6.83096	2.6694	4.32961	2.99376
chain %	0.0831719	0.479428	0.0459963	0.493861	0.531768	0.800836	0.798945	1.37275	0.887892	1.3246	0.663334	0.637855

## Sheet: +MG132 graph
average (fmol)
	a	b	c	d	e	f	g	h	i	j	k	l
K6	0	0	0	0.0666667	0	0.49	1.31	2.57667	1.89	0.496667	0.0166667	0.0266667
K11	1.10333	0.01502	0.09	9.35667	0.863333	2.09333	2.83667	2.57667	1.13	0.313333	0.01	0
K27	0.00283333	0	0	0.213333	0	0.0133333	0.01	0.00666667	0	0	0.00266667	0
K29	0	0.00666667	0.0566667	8.11667	0.333333	19.4967	20.6467	26.0967	13.53	4.73333	3.02	0.733333
K33	0.0833333	0.01	0.02	0.06	0.0266667	0.0433333	0.05	0.0133333	0	0.01	0	0
K48	2.68667	0.0666667	2.74	85.0533	7.53667	129.89	127.857	98.31	57.81	23.1	11.7567	2.94
K63	4.43333	0.03	0.24	23.06	6.09667	4.59333	7.40333	6.54667	3.52	1.21667	0.24	0.01
M1	0	0	0	0.333333	0	0.276667	0.123333	0.22	0.04	0	0	0
linlage sum	8.3095	0.128353	3.14667	126.26	14.8567	156.897	160.237	136.347	77.92	29.87	15.046	3.71
EST	212.933	4.78333	9.85333	283.2	27.6433	338.8	307.633	234.867	127.043	55.32	27.5	8.27667
total Ub	217.367	4.81333	10.0933	306.26	33.74	343.393	315.037	241.413	130.563	56.5367	27.74	8.28667
chain %	0.038228	0.0266662	0.311757	0.412264	0.440328	0.456901	0.508629	0.564785	0.596798	0.52833	0.542394	0.447707
SEM (n=3)
	a	b	c	d	e	f	g	h	i	j	k	l
K6	0	0	0	0.0338296	0	0.455448	0.871914	1.79939	0.895116	0.272662	0.0166667	0.0266667
K11	0.448603	0.0125751	0.09	1.13143	0.230241	0.937947	0.921635	1.31398	0.678258	0.163333	0.0057735	0
K27	0.00283333	0	0	0.0821246	0	0.0133333	0.01	0.00666667	0	0	0.00266667	0
K29	0	0.00666667	0.0566667	2.27224	0.124141	5.86012	3.59219	5.63109	3.04633	0.810357	1.05765	0.621888
K33	0.0463081	0.01	0.02	0.06	0.0266667	0.0433333	0.0264575	0.0133333	0	0.01	0	0
K48	0.500411	0.048074	2.34199	22.3248	2.9117	41.4112	30.6104	29.6703	8.39219	3.57853	3.66079	2.18358
K63	0.775722	0.03	0.230072	7.65639	1.65796	0.932887	1.49846	2.35884	1.08222	0.629532	0.135769	0.01
M1	0	0	0	0.253136	0	0.19785	0.099387	0.200333	0.04	0	0	0
linlage sum	1.77388	0.107316	2.73873	33.8139	4.95072	49.8521	37.6304	40.9939	14.1341	5.46442	4.87932	2.84214
EST	37.6798	0.447222	5.80434	50.2667	6.78885	85.147	64.0906	59.7713	16.9037	10.5973	7.15499	4.83052
total Ub	38.4555	0.477222	6.03441	57.9231	8.44682	86.0799	65.5891	62.1301	17.9859	11.2269	7.29076	4.84052
chain %	0.0461281	0.224876	0.453853	0.583773	0.586104	0.579138	0.57373	0.659807	0.785844	0.486727	0.669248	0.587156

## Sheet: Comparison -+MG132
total Ub
average (fmol)
	a	b	c	d	e	f	g	h	i	j	k	l
MG132 (-)	121.01	1.63667	1.09667	65.31	9.85	27.6533	28.9133	37.3133	40.5533	22.57	18.1933	8.26333
MG132 (+)	217.367	4.81333	10.0933	306.26	33.74	343.393	315.037	241.413	130.563	56.5367	27.74	8.28667
SEM (n=3)
	a	b	c	d	e	f	g	h	i	j	k	l
MG132 (-)	6.61206	0.578207	0.144939	19.4989	2.74729	5.31783	6.61545	4.15558	6.83096	2.6694	4.32961	2.99376
MG132 (+)	38.4555	0.477222	6.03441	57.9231	8.44682	86.0799	65.5891	62.1301	17.9859	11.2269	7.29076	4.84052
K6
average (fmol)
	a	b	c	d	e	f	g	h	i	j	k	l
MG132 (-)	0	0	0	0	0	0.0166667	0.04	0.25	0.296667	0.363333	0.0233333	0.0266667
MG132 (+)	0	0	0	0.0666667	0	0.49	1.31	2.57667	1.89	0.496667	0.0166667	0.0266667
SEM (n=3)
	a	b	c	d	e	f	g	h	i	j	k	l
MG132 (-)	0	0	0	0	0	0.0166667	0.04	0.25	0.296667	0.363333	0.0233333	0.0266667
MG132 (+)	0	0	0	0.0338296	0	0.455448	0.871914	1.79939	0.895116	0.272662	0.0166667	0.0266667
K11
average (fmol)
	a	b	c	d	e	f	g	h	i	j	k	l
MG132 (-)	0.453333	0	0	3.89	0.25	0.693333	0.203333	0.343333	0.176667	0.03	0.00666667	0.00666667
MG132 (+)	1.10333	0.01502	0.09	9.35667	0.863333	2.09333	2.83667	2.57667	1.13	0.313333	0.01	0
SEM (n=3)
	a	b	c	d	e	f	g	h	i	j	k	l
MG132 (-)	0.177514	0	0	0.261534	0.10116	0.257056	0.128366	0.136178	0.14678	0.0208167	0.00666667	0.00666667
MG132 (+)	0.448603	0.0125751	0.09	1.13143	0.230241	0.937947	0.921635	1.31398	0.678258	0.163333	0.0057735	0
K29
average (fmol)
	a	b	c	d	e	f	g	h	i	j	k	l
MG132 (-)	0	0	0	1.14	0.065	3.21333	2.37667	5.17333	5.27333	2.86667	2.11	0.79
MG132 (+)	0	0.00666667	0.0566667	8.11667	0.333333	19.4967	20.6467	26.0967	13.53	4.73333	3.02	0.733333
SEM (n=3)
	a	b	c	d	e	f	g	h	i	j	k	l
MG132 (-)	0	0	0	0.436616	0.0367423	1.22836	1.33117	2.28057	1.77361	1.08887	0.988551	0.395264
MG132 (+)	0	0.00666667	0.0566667	2.27224	0.124141	5.86012	3.59219	5.63109	3.04633	0.810357	1.05765	0.621888
K48
average (fmol)
	a	b	c	d	e	f	g	h	i	j	k	l
MG132 (-)	0.523333	0	0.00333333	10.0067	0.493333	7.63333	9.15667	14.7667	16.39	10.2667	6.89	3.06333
MG132 (+)	2.68667	0.0666667	2.74	85.0533	7.53667	129.89	127.857	98.31	57.81	23.1	11.7567	2.94
SEM (n=3)
	a	b	c	d	e	f	g	h	i	j	k	l
MG132 (-)	0.100885	0	0.00333333	2.90918	0.253004	2.09206	3.02846	2.56597	3.50457	1.94268	1.81247	1.46071
MG132 (+)	0.500411	0.048074	2.34199	22.3248	2.9117	41.4112	30.6104	29.6703	8.39219	3.57853	3.66079	2.18358
K63
average (fmol)
	a	b	c	d	e	f	g	h	i	j	k	l
MG132 (-)	2.41	0.306667	0	13.67	3.15667	1.38333	2.01	1.6	1.03667	0.206667	0.0766667	0.0333333
MG132 (+)	4.43333	0.03	0.24	23.06	6.09667	4.59333	7.40333	6.54667	3.52	1.21667	0.24	0.01
SEM (n=3)
	a	b	c	d	e	f	g	h	i	j	k	l
MG132 (-)	0.271539	0.277208	0	5.94818	1.05668	0.652542	0.757386	0.470779	0.343527	0.120185	0.0409607	0.0202759
MG132 (+)	0.775722	0.03	0.230072	7.65639	1.65796	0.932887	1.49846	2.35884	1.08222	0.629532	0.135769	0.01

## Sheet: Composition of Ub-ProT sample
Sum of all fractions
K6gg	6.87333
K11gg	20.3884
K27gg	0.248833
K29gg	96.77
K33gg	0.316667
K48gg	549.747
K63gg	57.39
M1gg	0.993333
total	1637.85

## Sheet: Inclusion list of PRM
Mass [m/z]	Formula [M]	Formula type	Species	CS [z]	Polarity	Start [min]	End [min]	NCE	Comment
416.73				2	Positive	13	32	0.28	K29 (y): SK[GG]IQDK
420.238				2	Positive	13	32	0.28	K29 (y): SK[GG]I[HeavyI]QDK
520.262				2	Positive	17	33	0.28	34-42: EGIPPDQQR
523.269				2	Positive	17	33	0.28	34-42: EGIPP[HeavyP]DQQR
546.613				3	Positive	21	37	0.28	K33: IQDK[GG]EGIPPDQQR
548.62				3	Positive	21	37	0.28	K33: IQDK[GG]EGIP[HeavyP]PDQQR
391.217				2	Positive	25	41	0.28	1-6ox: M[Oxid]QIFVK
394.224				2	Positive	25	41	0.28	1-6ox: M[Oxid]QIFV[HeavyV]K
448.239				2	Positive	27	42	0.28	M1ox: GGM[Oxid]QIFVK
451.246				2	Positive	27	42	0.28	M1ox: GGM[Oxid]QIFV[HeavyV]K
541.28				2	Positive	26	40	0.28	55-63: TLSDYNIQK
544.788				2	Positive	26	40	0.28	55-63: TL[HeavyL]SDYNIQK
465.927				3	Positive	37	52	0.28	K6ox: M[Oxid]QIFVK[GG]TLTGK
468.266				3	Positive	37	52	0.28	K6ox: M[Oxid]QIFVK[GG]TL[HeavyL]TGK
534.314				2	Positive	37	56	0.28	64-72: ESTLHLVLR
537.823				2	Positive	37	56	0.28	64-72: ESTLHLVL[HeavyL]R
882.449				2	Positive	49	66	0.28	12-27(y): TITLEVESSDTIDNVK
885.456				2	Positive	49	66	0.28	12-27(y): TITLEVESSDTIDNV[HeavyV]K
487.6				3	Positive	37	56	0.28	K48: LIFAGK[GG]QLEDGR
489.939				3	Positive	37	56	0.28	K48: LIFAGK[GG]QL[HeavyL]EDGR
698.358				3	Positive	44	61	0.28	K27 (y): TITLEVESSDTIDNVK[GG]SK
700.363				3	Positive	44	61	0.28	K27 (y): TITLEVESSDTIDNV[HeavyV]K[GG]SK
793.749				3	Positive	56	72	0.28	K11(y): TLTGK[GG]TITLEVESSDTIDNVK
795.754				3	Positive	56	72	0.28	K11(y): TLTGK[GG]TITLEVESSDTIDNV[HeavyV]K
562.056				4	Positive	56	72	0.28	K63: TLSDYNIQK[GG]ESTLHLVLR
563.81				4	Positive	56	72	0.28	K63: TLSDYNIQK[GG]ESTLHLVL[HeavyL]R
749.072				3	Positive	56	72	0.28	K63: TLSDYNIQK[GG]ESTLHLVLR
751.411				3	Positive	56	72	0.28	K63: TLSDYNIQK[GG]ESTLHLVL[HeavyL]R
