# Supplementary material for: Ub-ProT reveals global length and composition of protein ubiquitylation in cells
Source: Nat Commun. 2018 Feb 6;9:524. doi: 10.1038/s41467-018-02869-x (PMC5802829; doi:10.1038/s41467-018-02869-x)
Supplement: Supplementary file 7 — Supplementary Data 4 [file 41467_2018_2869_MOESM7_ESM.xlsx]

## Sheet: LLOQ of Ub peptides
peptide (amol)		EST	K6	K11	K27	K29	K33	K48	K63	M1
50	#1	63610	13120		26300	50140	4155	122000	21700	29450
	#2	56320	19200		25330	55040	1888	144500	16610	22400
	#3	83220	31060		19120	61580	3868	135500	18310	33040
75	#1	82850	41790	3486	37450	82570	7906	178900	31990	57230
	#2	114200	50490	5716	44330	69840	10040	209800	45320	55650
	#3	134300	47900	10240	71410	80950	17850	291300	43700	56480
100	#1	122500	53470	11930	52170	96150	16880	217000	62920	70950
	#2	147300	71100	12160	64280	92940	14480	300700	47440	91360
	#3	147500	65220	22270	68890	93750	16020	260000	46010	81990
125	#1	163900	70320	14960	66760	123300	39390	311500	68140	108500
	#2	192600	92100	23780	74340	122300	27250	422200	80190	121200
	#3	202000	96130	20880	92670	118300	29560	365000	74250	104300
150	#1	225300	101400	39600	115700	150200	37490	409700	108300	161600
	#2	226800	108800	24600	95070	142700	43660	404200	74970	136000
	#3	238400	117100	29180	124300	133600	48160	391200	104500	149200
200	#1	350100	165500	59180	196200	186700	71180	593500	166200	228800
	#2	354400	172100	58960	191600	187200	76470	647200	163600	212100
	#3	374100	170600	60020	209800	181000	62300	602100	175400	182300
