# Supplementary material for: Ub-ProT reveals global length and composition of protein ubiquitylation in cells
Source: Nat Commun. 2018 Feb 6;9:524. doi: 10.1038/s41467-018-02869-x (PMC5802829; doi:10.1038/s41467-018-02869-x)
Supplement: Supplementary file 8 — Supplementary Data 5 [file 41467_2018_2869_MOESM8_ESM.xlsx]

## Sheet: Ub-PRM_cdc48-3 lysate
Raw Data (fmol)
	lysate																				TR-TUBE										TR-TUBE
	wild-type										cdc48-3										WT										cdc48-3
	MG132(-)#1	MG132(-)#2	MG132(-)#3	MG132(-)#4	MG132(-)#5	MG132(+)#1	MG132(+)#2	MG132(+)#3	MG132(+)#4	MG132(+)#5	MG132(-)#1	MG132(-)#2	MG132(-)#3	MG132(-)#4	MG132(-)#5	MG132(+)#1	MG132(+)#2	MG132(+)#3	MG132(+)#4	MG132(+)#5	MG132(-)#1	MG132(-)#2	MG132(-)#3	MG132(-)#4	MG132(-)#5	MG132(+)#1	MG132(+)#2	MG132(+)#3	MG132(+)#4	MG132(+)#5	MG132(-)#1	MG132(-)#2	MG132(-)#3	MG132(-)#4	MG132(-)#5	MG132(+)#1	MG132(+)#2	MG132(+)#3	MG132(+)#4	MG132(+)#5
K6gg	0.25	0.08	0.1	0.11	0.47	0.29	0.13	0.25	0.19	0.53	0.56	0.52	1.22	0.81	1.47	0.82	0.65	1.47	1.06	2.14	0.13	0.26	0.09	0.43	0.09	0.23	0.32	0.16	0.5	0.37	0.94	1.12	0.91	2.09	0.8	1.56	0.94	1.13	3.43	0.53
K11gg	0.32	0.22	0.23	0.14	0.28	0.53	0.55	0.48	0.42	0.78	2.23	1.77	2.95	2.18	3.67	3.57	2.64	4.24	3.49	4.69	0.19	0.15	0.05	0.12	0.39	0.44	0.46	0.25	0.43	1.37	1.7	1.88	1.52	2.73	3.35	5.08	2.39	3.02	4.89	0.78
K27gg	0.00249	0.00396	0.00767	0.00726	0.00529	0.00825	0.00529	0.00767	0.00636	0.02	0	0.01	0.00706	0.00936	0.0097	0.02	0.00905	0.03	0.00595	0.03	0.00325	0.00154	0	0	0	0.0023	0.00221	0.00591	0.00278	0	0.01	0.00162	0.00304	0.00542	0.008	0.03	0.00516	0.01	0.01	0.02
K29gg	0.71	0.44	0.63	0.62	1.22	1.85	1.6	1.95	1.33	2.68	5.22	3.87	7.15	4.88	8.1	6.23	5.68	7.7	6.08	12.9	0.71	0.44	0.63	0.62	1.22	1.85	1.6	1.95	1.33	2.68	0.71	0.44	0.63	0.62	1.22	1.85	1.6	1.95	1.33	2.68
K33gg	0.06	0.06	0.1	0.08	0.09	0.06	0.09	0.12	0.08	0.09	0.06	0.06	0.1	0.08	0.09	0.06	0.09	0.12	0.08	0.09	0.01	0.00279	0.00681	0.00638	0.02	0.04	0.04	0.02	0.04	0.07	0.05	0.09	0.08	0.16	0.2	0.23	0.15	0.16	0.28	0.09
K48gg	8.37	5.98	8.01	4.92	7.62	18.09	19.53	24.48	15.22	23.28	41.79	37.49	56.45	41.17	65.93	62.27	42.69	75.08	62.68	84.12	4.61	4.96	3.17	4.43	13.8	17.12	15.49	9.83	14.86	28.19	28.6	45.32	37.95	69.07	50.46	63.72	45.65	59.63	90.37	23.28
K63gg	3.11	2.55	1.98	1.78	2.74	3.55	3.93	3.38	2.72	3.7	5.93	5.58	8.24	6.19	10.07	8.64	6.49	9.15	8.65	9.79	1.53	1.67	0.94	1.11	2.41	2.33	2.34	1.28	2.03	3.03	2.85	3.36	2.67	5.12	6.07	7.8	3.97	5.15	8.03	3.7
M1gg	0.02	0.02	0.01	0.02	0.00882	0.03	0.04	0.02	0.03	0.05	0.03	0.0097	0.03	0.02	0.03	0.06	0.03	0.04	0.03	0.05	0	0.00262	0	0	0.00626	0.03	0.02	0.00214	0.01	0.00575	0.0044	0.01	0.01	0.02	0.02	0.03	0.01	0.02	0.04	0.05
TITLE	39.56	33.63	32.22	24.49	39.63	68.55	78.65	83.91	58.91	90.96	110.6	98.27	153.4	125.2	202.5	163.9	119.8	204.4	177.8	225.7	22.7	15.96	10.81	13.51	50.5	64.37	45.03	27.48	47.69	66.52	111.4	95.02	75.2	137.1	122.2	194.8	96.25	130.6	196.9	90.96
EST	37.75	24.47	26.55	18.28	32.62	62.99	73.27	68	57.55	88.07	101.9	101.7	134.9	121.7	166.8	144.4	119.4	196	170.9	218.7	18.3	15.06	9.42	12.95	38.34	57.21	43.71	27.37	42.66	63.34	89.99	98.95	76.33	138.1	114	184.4	100.3	123.1	193.4	88.07
total (EST+K63gg)	40.86	27.02	28.53	20.06	35.36	66.54	77.2	71.38	60.27	91.77	107.83	107.28	143.14	127.89	176.87	153.04	125.89	205.15	179.55	228.49	19.83	16.73	10.36	14.06	40.75	59.54	46.05	28.65	44.69	66.37	92.84	102.31	79	143.22	120.07	192.2	104.27	128.25	201.43	91.77
	average (fmol)								SD (n=5)								SEM (n=5)
	lysate				TR-TUBE				lysate				TR-TUBE				lysate				TR-TUBE
	WT (-MG)	WT (+MG)	cdc48-3 (-MG)	cdc48-3 (+MG)	WT (-MG)	WT (+MG)	cdc48-3 (-MG)	cdc48-3 (+MG)	WT (-MG)	WT (+MG)	cdc48-3 (-MG)	cdc48-3 (+MG)	WT (-MG)	WT (+MG)	cdc48-3 (-MG)	cdc48-3 (+MG)	WT (-MG)	WT (+MG)	cdc48-3 (-MG)	cdc48-3 (+MG)	WT (-MG)	WT (+MG)	cdc48-3 (-MG)	cdc48-3 (+MG)
K6gg	0.202	0.278	0.916	1.228	0.2	0.316	1.172	1.518	0.164225	0.153362	0.416569	0.595626	0.146287	0.130882	0.525899	1.13118	0.0734439	0.0685857	0.186295	0.266372	0.0654217	0.058532	0.235189	0.505879
K11gg	0.238	0.552	2.56	3.726	0.18	0.59	2.236	3.232	0.0679706	0.137004	0.751931	0.78309	0.128062	0.444128	0.776486	1.79793	0.0303974	0.0612699	0.336274	0.350209	0.0572713	0.19862	0.347255	0.804061
K27gg	0.005334	0.009514	0.007224	0.019	0.000958	0.00264	0.005616	0.015032	0.00218772	0.00597378	0.00420156	0.0113171	0.00144441	0.00212029	0.00344765	0.00996018	0.000978379	0.00267155	0.00187899	0.00506115	0.00064596	0.000948225	0.00154184	0.00445433
K29gg	0.724	1.882	5.844	7.718	0.724	1.882	0.724	1.882	0.29433	0.506626	1.73281	2.996	0.29433	0.506626	0.29433	0.506626	0.131628	0.22657	0.774936	1.33985	0.131628	0.22657	0.131628	0.22657
K33gg	0.078	0.088	0.078	0.088	0.009196	0.042	0.116	0.182	0.0178885	0.0216795	0.0178885	0.0216795	0.00655806	0.0178885	0.061887	0.0739594	0.008	0.00969536	0.008	0.00969536	0.00293285	0.008	0.0276767	0.0330757
K48gg	6.98	20.12	48.566	65.368	6.194	17.098	46.28	56.53	1.47022	3.79059	12.1136	15.6291	4.30521	6.77221	15.1637	24.6495	0.657503	1.6952	5.41737	6.98955	1.92535	3.02862	6.78141	11.0236
K63gg	2.432	3.456	7.202	8.544	1.532	2.202	4.014	5.73	0.547239	0.458399	1.90892	1.24088	0.574125	0.63259	1.50327	2.06941	0.244733	0.205002	0.853694	0.554938	0.256757	0.282903	0.672284	0.925467
M1gg	0.015764	0.034	0.02394	0.042	0.001776	0.013578	0.01288	0.03	0.00581537	0.0114018	0.0090619	0.0130384	0.00275141	0.011356	0.00688999	0.0158114	0.00260071	0.00509902	0.0040526	0.00583095	0.00123047	0.00507854	0.0030813	0.00707107
total	30.366	73.432	132.602	178.424	20.346	49.06	107.488	143.584	7.99757	7.99757	28.9299	40.7011	11.9258	14.6133	24.94	50.4358	3.57662	3.57662	12.9379	18.2021	5.33338	6.53526	11.1535	22.5556
linkage sum	10.6751	26.4195	65.1972	86.733	8.84193	22.1462	54.5605	69.119
chain%	0.351548	0.359782	0.491676	0.486106	0.434578	0.451411	0.507596	0.481384
lysate (-MG132)
	average (fmol)		SEM (n=5)
	WT	cdc48-3	WT	cdc48-3
K6gg	0.202	0.916	0.0734439	0.186295
K11gg	0.238	2.56	0.0303974	0.336274
K27gg	0.005334	0.007224	0.000978379	0.00187899
K29gg	0.724	5.844	0.131628	0.774936
K33gg	0.078	0.078	0.008	0.008
K48gg	6.98	48.566	0.657503	5.41737
K63gg	2.432	7.202	0.244733	0.853694
M1gg	0.015764	0.02394	0.00260071	0.0040526

## Sheet: Inclusion list for PRM
Mass [m/z]	Formula [M]	Formula type	Species	CS [z]	Polarity	Start [min]	End [min]	NCE	Comment
416.73				2	Positive	13	32	0.28	K29 (y): SK[GG]IQDK
420.238				2	Positive	13	32	0.28	K29 (y): SK[GG]I[HeavyI]QDK
520.262				2	Positive	17	33	0.28	34-42: EGIPPDQQR
523.269				2	Positive	17	33	0.28	34-42: EGIPP[HeavyP]DQQR
546.613				3	Positive	21	37	0.28	K33: IQDK[GG]EGIPPDQQR
548.62				3	Positive	21	37	0.28	K33: IQDK[GG]EGIP[HeavyP]PDQQR
391.217				2	Positive	25	41	0.28	1-6ox: M[Oxid]QIFVK
394.224				2	Positive	25	41	0.28	1-6ox: M[Oxid]QIFV[HeavyV]K
448.239				2	Positive	27	42	0.28	M1ox: GGM[Oxid]QIFVK
451.246				2	Positive	27	42	0.28	M1ox: GGM[Oxid]QIFV[HeavyV]K
541.28				2	Positive	26	40	0.28	55-63: TLSDYNIQK
544.788				2	Positive	26	40	0.28	55-63: TL[HeavyL]SDYNIQK
465.927				3	Positive	37	52	0.28	K6ox: M[Oxid]QIFVK[GG]TLTGK
468.266				3	Positive	37	52	0.28	K6ox: M[Oxid]QIFVK[GG]TL[HeavyL]TGK
534.314				2	Positive	37	56	0.28	64-72: ESTLHLVLR
537.823				2	Positive	37	56	0.28	64-72: ESTLHLVL[HeavyL]R
882.449				2	Positive	49	66	0.28	12-27(y): TITLEVESSDTIDNVK
885.456				2	Positive	49	66	0.28	12-27(y): TITLEVESSDTIDNV[HeavyV]K
487.6				3	Positive	37	56	0.28	K48: LIFAGK[GG]QLEDGR
489.939				3	Positive	37	56	0.28	K48: LIFAGK[GG]QL[HeavyL]EDGR
698.358				3	Positive	44	61	0.28	K27 (y): TITLEVESSDTIDNVK[GG]SK
700.363				3	Positive	44	61	0.28	K27 (y): TITLEVESSDTIDNV[HeavyV]K[GG]SK
793.749				3	Positive	56	72	0.28	K11(y): TLTGK[GG]TITLEVESSDTIDNVK
795.754				3	Positive	56	72	0.28	K11(y): TLTGK[GG]TITLEVESSDTIDNV[HeavyV]K
562.056				4	Positive	56	72	0.28	K63: TLSDYNIQK[GG]ESTLHLVLR
563.81				4	Positive	56	72	0.28	K63: TLSDYNIQK[GG]ESTLHLVL[HeavyL]R
749.072				3	Positive	56	72	0.28	K63: TLSDYNIQK[GG]ESTLHLVLR
751.411				3	Positive	56	72	0.28	K63: TLSDYNIQK[GG]ESTLHLVL[HeavyL]R
