# Supplementary material for: Ub-ProT reveals global length and composition of protein ubiquitylation in cells
Source: Nat Commun. 2018 Feb 6;9:524. doi: 10.1038/s41467-018-02869-x (PMC5802829; doi:10.1038/s41467-018-02869-x)
Supplement: Supplementary file 9 — Supplementary Data 6 [file 41467_2018_2869_MOESM9_ESM.xlsx]

## Sheet: cdc48-3 Raw Data
ESTHLVLR (fmol)	a	b	c	d	e	f	g	h	i	j	k	l
#1	148.3	2.36	7.16	166.1	20.17	194.2	474.9	384.6	707.8	522.7	511.8	356.5
#2	222.3	3.38	2.25	250	33.57	237.1	469.4	866.4	655.1	713.8	832.9	532.1
#3	99.67	6.12	2.16	218.8	30.3	211.5	291.7	783.7	664.6	851.3	1038	782.1
average	156.757	3.95333	3.85667	211.633	28.0133	214.267	412	678.233	675.833	695.933	794.233	556.9
SD	50.4193	1.58765	2.3361	34.6249	5.70448	17.6228	85.0946	210.357	22.9342	134.744	216.553	174.633
SEM	29.1096	0.916628	1.34875	19.9907	3.29348	10.1745	49.1294	121.45	13.241	77.7945	125.027	100.825
K6gg (fmol)	a	b	c	d	e	f	g	h	i	j	k	l
#1	0	0	0	0	0	0	2.32	2.21	4.08	4.11	2.89	0.56
#2	0	0	0	0.15	0	4.28	3.28	21.41	13.75	21.51	13.39	1.42
#3	0.01	0.00666	0.32	0.32	0.31	0.96	1.33	4.22	4.85	6.99	7.95	5.08
average	0.00333333	0.00222	0.106667	0.156667	0.103333	1.74667	2.31	9.28	7.56	10.87	8.07667	2.35333
SD	0.0057735	0.00384515	0.184752	0.160104	0.178979	2.24583	0.975038	10.5529	5.3745	9.32635	5.25115	2.40019
SEM	0.00333333	0.00222	0.106667	0.0924362	0.103333	1.29663	0.562939	6.09269	3.10297	5.38457	3.03175	1.38575
K11gg (fmol)	a	b	c	d	e	f	g	h	i	j	k	l
#1	3.57	0	0.14	31.78	1.02	5.92	10.43	7.09	13.22	11.6	8.62	4
#2	4.48	0.02	0.03	46.12	3.49	5.21	11.42	16.33	13.44	15.02	15.45	7.98
#3	2.69	0.31	0.06	36.39	2.74	7.33	5.37	12.07	11.26	15.75	16.61	9.73
average	3.58	0.11	0.0766667	38.0967	2.41667	6.15333	9.07333	11.83	12.64	14.1233	13.56	7.23667
SD	0.895042	0.173494	0.0568624	7.32075	1.26635	1.07909	3.24516	4.62467	1.20017	2.21554	4.3173	2.93643
SEM	0.516753	0.100167	0.0328295	4.22664	0.731125	0.623012	1.87359	2.67006	0.692917	1.27914	2.4926	1.69535
K27gg (fmol)	a	b	c	d	e	f	g	h	i	j	k	l
#1	0	0	0	0.15	0	0	0	0	0	0	0	0
#2	0	0	0	0.51	0	0	0	0.03	0.04	0	0	0
#3	0	0	0	0.15	0.00623	0.02	0.01	0.04	0.02	0.00595	0.00397	0
average	0	0	0	0.27	0.00207667	0.00666667	0.00333333	0.0233333	0.02	0.00198333	0.00132333	0
SD	0	0	0	0.207846	0.00359689	0.011547	0.0057735	0.0208167	0.02	0.00343523	0.00229208	0
SEM	0	0	0	0.12	0.00207667	0.00666667	0.00333333	0.0120185	0.011547	0.00198333	0.00132333	0
K29gg (fmol)	a	b	c	d	e	f	g	h	i	j	k	l
#1	0.01	0	0.00907	5.18	0.28	14.18	26.15	29.13	36.31	28.8	31.32	26.03
#2	0	0	0	7.35	0.97	19.76	16.34	64.17	49.36	39.36	71.14	50.47
#3	0.07	0.04	0.08	5.12	1.19	10.92	15.44	46.86	41.78	51.78	68.88	71.66
average	0.0266667	0.0133333	0.02969	5.88333	0.813333	14.9533	19.31	46.72	42.4833	39.98	57.1133	49.3867
SD	0.0378594	0.023094	0.0438051	1.27052	0.474798	4.47045	5.94068	17.5204	6.55337	11.5025	22.3662	22.8343
SEM	0.0218581	0.0133333	0.0252909	0.733538	0.274125	2.58102	3.42985	10.1154	3.78359	6.64099	12.9132	13.1834
K33gg (fmol)	a	b	c	d	e	f	g	h	i	j	k	l
#1	0	0	0	0	0	0	0	0	0	0	0	0
#2	0	0	0	0	0	0	0	0	0	0	0	0
#3	0	0	0	0	0	0	0	0	0	0	0	0
average	0	0	0	0	0	0	0	0	0	0	0	0
SD	0	0	0	0	0	0	0	0	0	0	0	0
SEM	0	0	0	0	0	0	0	0	0	0	0	0
K48gg (fmol)	a	b	c	d	e	f	g	h	i	j	k	l
#1	3	0	1.72	43.99	5.05	81.94	238.8	185.2	394.7	279.7	260.4	178.1
#2	3.27	0	0.03	68.88	8.88	105.09	177.3	381.2	363.5	356.1	405.9	244.6
#3	3.26	1.03	0.66	64.59	8.43	75.44	125	391.8	379.4	460.9	502.6	391.4
average	3.17667	0.343333	0.803333	59.1533	7.45333	87.49	180.367	319.4	379.2	365.567	389.633	271.367
SD	0.15308	0.594671	0.854069	13.3059	2.09347	15.5847	56.9619	116.341	15.601	90.9702	121.917	109.14
SEM	0.0883805	0.343333	0.493097	7.68214	1.20867	8.99782	32.887	67.1697	9.00722	52.5217	70.3886	63.0121
K63gg (fmol)	a	b	c	d	e	f	g	h	i	j	k	l
#1	0.25	0	0.33	15.86	9.46	3.24	19.95	13.08	21.49	14.1	11.25	6.57
#2	0.14	0	0	13.92	10.13	7.2	11.22	23.55	15.13	16.63	16.17	10.79
#3	0.49	0.08	0.04	15.79	8.57	8.77	12.73	24.48	18.88	20.16	19.7	11.78
average	0.293333	0.0266667	0.123333	15.19	9.38667	6.40333	14.6333	20.37	18.5	16.9633	15.7067	9.71333
SD	0.178979	0.046188	0.180093	1.10041	0.782581	2.84978	4.66586	6.33043	3.19698	3.04372	4.24401	2.76685
SEM	0.103333	0.0266667	0.103976	0.635321	0.451823	1.64532	2.69383	3.65487	1.84578	1.75729	2.45028	1.59744
M1gg (fmol)	a	b	c	d	e	f	g	h	i	j	k	l
#1	0	0	0	0	0	0	0	0	0	0	0	0
#2	0	0	0	0	0	0	0	0	0	0	0	0
#3	0	0	0	0	0	0	0	0	0	0	0	0
average	0	0	0	0	0	0	0	0	0	0	0	0
SD	0	0	0	0	0	0	0	0	0	0	0	0
SEM	0	0	0	0	0	0	0	0	0	0	0	0

## Sheet: cdc48-3 graph
average (fmol)
	a	b	c	d	e	f	g	h	i	j	k	l
K6	0.00333333	0.00222	0.106667	0.156667	0.103333	1.74667	2.31	9.28	7.56	10.87	8.07667	2.35333
K11	3.58	0.11	0.0766667	38.0967	2.41667	6.15333	9.07333	11.83	12.64	14.1233	13.56	7.23667
K27	0	0	0	0.27	0.00207667	0.00666667	0.00333333	0.0233333	0.02	0.00198333	0.00132333	0
K29	0.0266667	0.0133333	0.02969	5.88333	0.813333	14.9533	19.31	46.72	42.4833	39.98	57.1133	49.3867
K33	0	0	0	0	0	0	0	0	0	0	0	0
K48	3.17667	0.343333	0.803333	59.1533	7.45333	87.49	180.367	319.4	379.2	365.567	389.633	271.367
K63	0.293333	0.0266667	0.123333	15.19	9.38667	6.40333	14.6333	20.37	18.5	16.9633	15.7067	9.71333
M1	0	0	0	0	0	0	0	0	0	0	0	0
linlage sum	7.08	0.495553	1.13969	118.75	20.1754	116.753	225.697	407.623	460.403	447.505	484.091	340.057
EST	156.757	3.95333	3.85667	211.633	28.0133	214.267	412	678.233	675.833	695.933	794.233	556.9
total Ub	157.05	3.98	3.98	226.823	37.4	220.67	426.633	698.603	694.333	712.897	809.94	566.613
chain %	0.0450812	0.124511	0.286354	0.523535	0.539449	0.529086	0.529018	0.583483	0.663087	0.627728	0.597688	0.600156
SEM (n=3)
	a	b	c	d	e	f	g	h	i	j	k	l
K6	0.00333333	0.00222	0.106667	0.0924362	0.103333	1.29663	0.562939	6.09269	3.10297	5.38457	3.03175	1.38575
K11	0.516753	0.100167	0.0328295	4.22664	0.731125	0.623012	1.87359	2.67006	0.692917	1.27914	2.4926	1.69535
K27	0	0	0	0.12	0.00207667	0.00666667	0.00333333	0.0120185	0.011547	0.00198333	0.00132333	0
K29	0.0218581	0.0133333	0.0252909	0.733538	0.274125	2.58102	3.42985	10.1154	3.78359	6.64099	12.9132	13.1834
K33	0	0	0	0	0	0	0	0	0	0	0	0
K48	0.0883805	0.343333	0.493097	7.68214	1.20867	8.99782	32.887	67.1697	9.00722	52.5217	70.3886	63.0121
K63	0.103333	0.0266667	0.103976	0.635321	0.451823	1.64532	2.69383	3.65487	1.84578	1.75729	2.45028	1.59744
M1	0	0	0	0	0	0	0	0	0	0	0	0
linlage sum	0.733658	0.48572	0.76186	13.4901	2.77115	15.1505	41.4505	89.7148	18.444	67.5856	91.2777	80.874
EST	29.1096	0.916628	1.34875	19.9907	3.29348	10.1745	49.1294	121.45	13.241	77.7945	125.027	100.825
total Ub	29.213	0.943295	1.45272	20.626	3.74531	11.8198	51.8232	125.105	15.0868	79.5518	127.477	102.422
chain %	0.0251141	0.514918	0.524436	0.654033	0.7399	1.28178	0.799845	0.717118	1.22253	0.849581	0.716031	0.789616

## Sheet: Comparison cdc48-3 and WT
total Ub
average (fmol)
	a	b	c	d	e	f	g	h	i	j	k	l
WT (+MG)	217.367	4.81333	10.0933	306.26	33.74	343.393	315.037	241.413	130.563	56.5367	27.74	8.28667
cdc48-3	157.05	3.98	3.98	226.823	37.4	220.67	426.633	698.603	694.333	712.897	809.94	566.613
SEM (n=3)
	a	b	c	d	e	f	g	h	i	j	k	l
WT (+MG)	38.4555	0.477222	6.03441	57.9231	8.44682	86.0799	65.5891	62.1301	17.9859	11.2269	7.29076	4.84052
cdc48-3	29.1096	0.916628	1.34875	19.9907	3.29348	10.1745	49.1294	121.45	13.241	77.7945	125.027	100.825
K6
average (fmol)
	a	b	c	d	e	f	g	h	i	j	k	l
WT (+MG)	0	0	0	0.0666667	0	0.49	1.31	2.57667	1.89	0.496667	0.0166667	0.0266667
cdc48-3	0.00333333	0.00222	0.106667	0.156667	0.103333	1.74667	2.31	9.28	7.56	10.87	8.07667	2.35333
SEM (n=3)
	a	b	c	d	e	f	g	h	i	j	k	l
WT (+MG)	0	0	0	0.0338296	0	0.455448	0.871914	1.79939	0.895116	0.272662	0.0166667	0.0266667
cdc48-3	0.00333333	0.00222	0.106667	0.0924362	0.103333	1.29663	0.562939	6.09269	3.10297	5.38457	3.03175	1.38575
K11
average (fmol)
	a	b	c	d	e	f	g	h	i	j	k	l
WT (+MG)	1.10333	0.01502	0.09	9.35667	0.863333	2.09333	2.83667	2.57667	1.13	0.313333	0.01	0
cdc48-3	3.58	0.11	0.0766667	38.0967	2.41667	6.15333	9.07333	11.83	12.64	14.1233	13.56	7.23667
SEM (n=3)
	a	b	c	d	e	f	g	h	i	j	k	l
WT (+MG)	0.448603	0.0125751	0.09	1.13143	0.230241	0.937947	0.921635	1.31398	0.678258	0.163333	0.0057735	0
cdc48-3	0.516753	0.100167	0.0328295	4.22664	0.731125	0.623012	1.87359	2.67006	0.692917	1.27914	2.4926	1.69535
K29
average (fmol)
	a	b	c	d	e	f	g	h	i	j	k	l
WT (+MG)	0	0.00666667	0.0566667	8.11667	0.333333	19.4967	20.6467	26.0967	13.53	4.73333	3.02	0.733333
cdc48-3	0.0266667	0.0133333	0.02969	5.88333	0.813333	14.9533	19.31	46.72	42.4833	39.98	57.1133	49.3867
SEM (n=3)
	a	b	c	d	e	f	g	h	i	j	k	l
WT (+MG)	0	0.00666667	0.0566667	2.27224	0.124141	5.86012	3.59219	5.63109	3.04633	0.810357	1.05765	0.621888
cdc48-3	0.0218581	0.0133333	0.0252909	0.733538	0.274125	2.58102	3.42985	10.1154	3.78359	6.64099	12.9132	13.1834
K48
average (fmol)
	a	b	c	d	e	f	g	h	i	j	k	l
WT (+MG)	2.68667	0.0666667	2.74	85.0533	7.53667	129.89	127.857	98.31	57.81	23.1	11.7567	2.94
cdc48-3	3.17667	0.343333	0.803333	59.1533	7.45333	87.49	180.367	319.4	379.2	365.567	389.633	271.367
SEM (n=3)
	a	b	c	d	e	f	g	h	i	j	k	l
WT (+MG)	0.500411	0.048074	2.34199	22.3248	2.9117	41.4112	30.6104	29.6703	8.39219	3.57853	3.66079	2.18358
cdc48-3	0.0883805	0.343333	0.493097	7.68214	1.20867	8.99782	32.887	67.1697	9.00722	52.5217	70.3886	63.0121
K63
average (fmol)
	a	b	c	d	e	f	g	h	i	j	k	l
WT (+MG)	4.43333	0.03	0.24	23.06	6.09667	4.59333	7.40333	6.54667	3.52	1.21667	0.24	0.01
cdc48-3	0.293333	0.0266667	0.123333	15.19	9.38667	6.40333	14.6333	20.37	18.5	16.9633	15.7067	9.71333
SEM (n=3)
	a	b	c	d	e	f	g	h	i	j	k	l
WT (+MG)	0.775722	0.03	0.230072	7.65639	1.65796	0.932887	1.49846	2.35884	1.08222	0.629532	0.135769	0.01
cdc48-3	0.103333	0.0266667	0.103976	0.635321	0.451823	1.64532	2.69383	3.65487	1.84578	1.75729	2.45028	1.59744

## Sheet: Inclusion list of PRM
Mass [m/z]	Formula [M]	Formula type	Species	CS [z]	Polarity	Start [min]	End [min]	NCE	Comment
416.73				2	Positive	13	32	0.28	K29 (y): SK[GG]IQDK
420.238				2	Positive	13	32	0.28	K29 (y): SK[GG]I[HeavyI]QDK
520.262				2	Positive	17	33	0.28	34-42: EGIPPDQQR
523.269				2	Positive	17	33	0.28	34-42: EGIPP[HeavyP]DQQR
546.613				3	Positive	21	37	0.28	K33: IQDK[GG]EGIPPDQQR
548.62				3	Positive	21	37	0.28	K33: IQDK[GG]EGIP[HeavyP]PDQQR
391.217				2	Positive	25	41	0.28	1-6ox: M[Oxid]QIFVK
394.224				2	Positive	25	41	0.28	1-6ox: M[Oxid]QIFV[HeavyV]K
448.239				2	Positive	27	42	0.28	M1ox: GGM[Oxid]QIFVK
451.246				2	Positive	27	42	0.28	M1ox: GGM[Oxid]QIFV[HeavyV]K
541.28				2	Positive	26	40	0.28	55-63: TLSDYNIQK
544.788				2	Positive	26	40	0.28	55-63: TL[HeavyL]SDYNIQK
465.927				3	Positive	37	52	0.28	K6ox: M[Oxid]QIFVK[GG]TLTGK
468.266				3	Positive	37	52	0.28	K6ox: M[Oxid]QIFVK[GG]TL[HeavyL]TGK
534.314				2	Positive	37	56	0.28	64-72: ESTLHLVLR
537.823				2	Positive	37	56	0.28	64-72: ESTLHLVL[HeavyL]R
882.449				2	Positive	49	66	0.28	12-27(y): TITLEVESSDTIDNVK
885.456				2	Positive	49	66	0.28	12-27(y): TITLEVESSDTIDNV[HeavyV]K
487.6				3	Positive	37	56	0.28	K48: LIFAGK[GG]QLEDGR
489.939				3	Positive	37	56	0.28	K48: LIFAGK[GG]QL[HeavyL]EDGR
698.358				3	Positive	44	61	0.28	K27 (y): TITLEVESSDTIDNVK[GG]SK
700.363				3	Positive	44	61	0.28	K27 (y): TITLEVESSDTIDNV[HeavyV]K[GG]SK
793.749				3	Positive	56	72	0.28	K11(y): TLTGK[GG]TITLEVESSDTIDNVK
795.754				3	Positive	56	72	0.28	K11(y): TLTGK[GG]TITLEVESSDTIDNV[HeavyV]K
562.056				4	Positive	56	72	0.28	K63: TLSDYNIQK[GG]ESTLHLVLR
563.81				4	Positive	56	72	0.28	K63: TLSDYNIQK[GG]ESTLHLVL[HeavyL]R
749.072				3	Positive	56	72	0.28	K63: TLSDYNIQK[GG]ESTLHLVLR
751.411				3	Positive	56	72	0.28	K63: TLSDYNIQK[GG]ESTLHLVL[HeavyL]R
