# Supplementary material for: Ub-ProT reveals global length and composition of protein ubiquitylation in cells
Source: Nat Commun. 2018 Feb 6;9:524. doi: 10.1038/s41467-018-02869-x (PMC5802829; doi:10.1038/s41467-018-02869-x)
Supplement: Supplementary file 10 — Supplementary Data 7 [file 41467_2018_2869_MOESM10_ESM.xlsx]

## Sheet: Raw Data 5 min
Raw Data (fmol)
	HeLa WT (no-tag)		EGFR stable 0 min		EGFR stable 5 min
	#1	#2	#1	#2	#1	#2
K6gg	0	0	0	0	0.14	0.02
K11gg	0.01	0	0.04	0.02	0.84	0.46
K27gg	0	0	0	0	0	0
K29gg	0	0.01	0.08	0	0.22	0.02
K33gg	0	0	0.00849	0	0.1	0.01
K48gg	0.27	0.14	0.91	0.39	2.57	0.39
K63gg	0.02	0	1.56	0.28	23.83	9.84
M1gg	0	0	0	0	0	0
TITLE	1.51	0.76	5.75	3.3	38.79	17.77
EST	1.2	0.74	4.03	2.29	24.14	10.17
total (EST+K63gg)	1.22	0.74	5.59	2.57	47.97	20.01
Background subtracted (fmol)
	EGFR stable 0 min		EGFR stable 5 min
	#1	#2	#1	#2
K6gg	0	0	0.14	0.02
K11gg	0.03	0.02	0.83	0.46
K27gg	0	0	0	0
K29gg	0.08	0	0.22	0.01
K33gg	0.00849	0	0.1	0.01
K48gg	0.64	0.25	2.3	0.25
K63gg	1.54	0.28	23.81	9.84
M1gg	0	0	0	0
TITLE	4.24	2.54	37.28	17.01
EST	2.83	1.55	22.94	9.43
total (EST+K63gg)	4.37	1.83	46.75	19.27
linkage sum	2.29849	0.55	27.4	10.59
chain percentage	0.52597	0.300546	0.586096	0.549559
mono/endocap	2.07151	1.28	19.35	8.68
Average (fmol)
	0 min	5 min
K6	0	0.08
K11	0.025	0.645
K27	0	0
K29	0.04	0.115
K33	0.004245	0.055
K48	0.445	1.275
K63	0.91	16.825
M1	0	0
total (EST+K63gg)	3.1	33.01
linkage sum	1.42424	18.995
chain percentage	0.413258	0.567828
mono/endocap	1.67576	14.015
SD (n=2)
	0 min	5 min
K6gg	0	0.0848528
K11gg	0.00707107	0.26163
K27gg	0	0
K29gg	0.0565685	0.148492
K33gg	0.00600334	0.0636396
K48gg	0.275772	1.44957
K63gg	0.890955	9.87828
M1gg	0	0
total	1.20208	14.3331
linkage sum	1.23637	11.8865
mono/endocap	0.559682	7.54483

## Sheet: Inclusion list of PRM
Mass [m/z]	Formula [M]	Formula type	Species	CS [z]	Polarity	Start [min]	End [min]	NCE	Comment
391.217				2	Positive	11	30	0.28	1-6ox: M[Oxid]QIFVK
394.224				2	Positive	11	30	0.28	1-6ox: M[Oxid]QIFV[HeavyV]K
408.732				2	Positive	3	28	0.28	K29(h): AK[GG]IQDK
412.241				2	Positive	3	28	0.28	K29(h): AK[GG]I[HeavyI]QDK
448.239				2	Positive	13	32	0.28	M1ox: GGM[Oxid]QIFVK
451.246				2	Positive	13	32	0.28	M1ox: GGM[Oxid]QIFV[HeavyV]K
465.927				3	Positive	20	40	0.28	K6ox: M[Oxid]QIFVK[GG]TLTGK
468.266				3	Positive	20	40	0.28	K6ox: M[Oxid]QIFVK[GG]TL[HeavyL]TGK
487.6				3	Positive	19	44	0.28	K48: LIFAGK[GG]QLEDGR
489.939				3	Positive	19	44	0.28	K48: LIFAGK[GG]QL[HeavyL]EDGR
534.314				2	Positive	20	40	0.28	64-72: ESTLHLVLR
537.823				2	Positive	20	40	0.28	64-72: ESTLHLVL[HeavyL]R
541.28				2	Positive	13	32	0.28	55-63: TLSDYNIQK
544.788				2	Positive	13	32	0.28	55-63: TL[HeavyL]SDYNIQK
546.613				3	Positive	3	36	0.28	K33: IQDK[GG]EGIPPDQQR
548.62				3	Positive	3	36	0.28	K33: IQDK[GG]EGIP[HeavyP]PDQQR
701.039				3	Positive	28	53	0.28	K27(h): TITLEVEPSDTIENVK[GG]AK
703.043				3	Positive	28	53	0.28	K27(h): TITLEVEPSDTIENV[HeavyV]K[GG]AK
749.072				3	Positive	33	58	0.28	K63: TLSDYNIQK[GG]ESTLHLVLR
751.411				3	Positive	33	58	0.28	K63: TLSDYNIQK[GG]ESTLHLVL[HeavyL]R
801.427				3	Positive	32	57	0.28	K11(h): TLTGK[GG]TITLEVEPSDTIENVK
803.431				3	Positive	32	57	0.28	K11(h): TLTGK[GG]TITLEVEPSDTIENV[HeavyV]K
894.467				2	Positive	34	54	0.28	12-27(h): TITLEVEPSDTIENVK
897.474				2	Positive	34	54	0.28	12-27(h): TITLEVEPSDTIENV[HeavyV]K
819.416				2	Positive	3	36	0.28	K33 (+2) :IQDK[GG]EGIPPDQQR
822.423				2	Positive	3	36	0.28	K33 (+2) :IQDK[GG]EGIP[HeavyP]PDQQR
